# Supplementary material for: Treatment and Outcomes of Radiation-Induced Soft Tissue Sarcomas of the Extremities and Trunk—A Systematic Review of the Literature
Source: Cancers (Basel). 2023 Nov 25;15(23):5584. doi: 10.3390/cancers15235584 (PMC10705150; doi:10.3390/cancers15235584)
Supplement: Supplementary file 1 [file cancers-15-05584-s001.zip]

Archive with 1 entries (1 files):
- cancers-2714362-supplementary.pdf
